# Supplementary material for: Antidiabetic Effect of Fermented Mesembryanthemum crystallinum L. in db/db Mice Involves Regulation of PI3K-Akt Pathway
Source: Curr Issues Mol Biol. 2023 Aug 3;45(8):6415–31. doi: 10.3390/cimb45080405 (PMC10453056; doi:10.3390/cimb45080405)
Supplement: Supplementary file 1 [file cimb-45-00405-s001.zip]

Archive with 1 entries (1 files):
- cimb-2451893-supplementary.pdf
